# Supplementary material for: Nocturia Frequency and Its Association with Sleep Disturbance and Health-Related Quality of Life in a Urology Outpatient Population
Source: J Clin Med. 2026 Mar 24;15(7):2492. doi: 10.3390/jcm15072492 (PMC13073114; doi:10.3390/jcm15072492)
Supplement: Supplementary file 1 [file jcm-15-02492-s001.zip]

Archive with 1 entries (1 files):
- jcm-4115335-supplementary.pdf
